# Supplementary material for: A Web of Science-Based Bibliometric Analysis of Global Noma Publications
Source: Trop Med Infect Dis. 2022 Aug 21;7(8):198. doi: 10.3390/tropicalmed7080198 (PMC9412599; doi:10.3390/tropicalmed7080198)
Supplement: Supplementary file 1 [file tropicalmed-07-00198-s001.zip]

Archive with 1 entries (1 files):
- tropicalmed-1879859-supplementary.pdf
